# Supplementary material for: Case selection and causal inferences in qualitative comparative research
Source: PLoS One. 2019 Jul 24;14(7):e0219727. doi: 10.1371/journal.pone.0219727 (PMC6655636; doi:10.1371/journal.pone.0219727)
Supplement: S1 File — (ZIP) [file pone.0219727.s001.zip]

Archive with 5 entries (5 files):
- Table A.docx
- Table B.docx
- Table C.docx
- Table D.docx
- Table E.docx
